# Supplementary material for: A novel bacterial effector protein mediates ER-LD membrane contacts to regulate host lipid droplets
Source: EMBO Rep. 2024 Sep 27;25(12):11. doi: 10.1038/s44319-024-00266-8 (PMC11624262; doi:10.1038/s44319-024-00266-8)
Supplement: Supplementary file 2 — Source data Fig. 3 [file 44319_2024_266_MOESM2_ESM.zip]

Archive with 124 entries (120 files):
- EMBOR-2024-59287-SourceDataForFigure3C,3G,3H/
- EMBOR-2024-59287-SourceDataForFigure3C,3G,3H/3C/
- EMBOR-2024-59287-SourceDataForFigure3C,3G,3H/3G/
- EMBOR-2024-59287-SourceDataForFigure3C,3G,3H/3H/
- EMBOR-2024-59287-SourceDataForFigure3C,3G,3H/3C/BACTH assay spotting.jpg
- __MACOSX/EMBOR-2024-59287-SourceDataForFigure3C,3G,3H/3C/._BACTH assay spotting.jpg
- EMBOR-2024-59287-SourceDataForFigure3C,3G,3H/3C/._BACTH assay spotting.jpg
- EMBOR-2024-59287-SourceDataForFigure3C,3G,3H/3C/READ ME_Data processing and presentation.docx
- __MACOSX/EMBOR-2024-59287-SourceDataForFigure3C,3G,3H/3C/._READ ME_Data processing and presentation.docx
- EMBOR-2024-59287-SourceDataForFigure3C,3G,3H/3C/._READ ME_Data processing and presentation.docx
- EMBOR-2024-59287-SourceDataForFigure3C,3G,3H/3G/Blot_IP_anti-GFP-annotated.pdf
- __MACOSX/EMBOR-2024-59287-SourceDataForFigure3C,3G,3H/3G/._Blot_IP_anti-GFP-annotated.pdf
- EMBOR-2024-59287-SourceDataForFigure3C,3G,3H/3G/._Blot_IP_anti-GFP-annotated.pdf
- EMBOR-2024-59287-SourceDataForFigure3C,3G,3H/3G/Blot_IP_anti-GFP_Marker.tif
- __MACOSX/EMBOR-2024-59287-SourceDataForFigure3C,3G,3H/3G/._Blot_IP_anti-GFP_Marker.tif
- EMBOR-2024-59287-SourceDataForFigure3C,3G,3H/3G/._Blot_IP_anti-GFP_Marker.tif
- EMBOR-2024-59287-SourceDataForFigure3C,3G,3H/3G/Blot_IP_anti-GFP-merged.tif
- __MACOSX/EMBOR-2024-59287-SourceDataForFigure3C,3G,3H/3G/._Blot_IP_anti-GFP-merged.tif
- EMBOR-2024-59287-SourceDataForFigure3C,3G,3H/3G/._Blot_IP_anti-GFP-merged.tif
- EMBOR-2024-59287-SourceDataForFigure3C,3G,3H/3G/Blot_Input_anti-MOSPD2.tif
- __MACOSX/EMBOR-2024-59287-SourceDataForFigure3C,3G,3H/3G/._Blot_Input_anti-MOSPD2.tif
- EMBOR-2024-59287-SourceDataForFigure3C,3G,3H/3G/._Blot_Input_anti-MOSPD2.tif
- EMBOR-2024-59287-SourceDataForFigure3C,3G,3H/3G/Blot_Input_anti-VAPB-annotated.pdf
- __MACOSX/EMBOR-2024-59287-SourceDataForFigure3C,3G,3H/3G/._Blot_Input_anti-VAPB-annotated.pdf
- EMBOR-2024-59287-SourceDataForFigure3C,3G,3H/3G/._Blot_Input_anti-VAPB-annotated.pdf
- EMBOR-2024-59287-SourceDataForFigure3C,3G,3H/3G/Blot_Input_anti-VAPB-Marker.tif
- __MACOSX/EMBOR-2024-59287-SourceDataForFigure3C,3G,3H/3G/._Blot_Input_anti-VAPB-Marker.tif
- EMBOR-2024-59287-SourceDataForFigure3C,3G,3H/3G/._Blot_Input_anti-VAPB-Marker.tif
- EMBOR-2024-59287-SourceDataForFigure3C,3G,3H/3G/Blot_Input_anti-GFP.tif
- __MACOSX/EMBOR-2024-59287-SourceDataForFigure3C,3G,3H/3G/._Blot_Input_anti-GFP.tif
- EMBOR-2024-59287-SourceDataForFigure3C,3G,3H/3G/._Blot_Input_anti-GFP.tif
- EMBOR-2024-59287-SourceDataForFigure3C,3G,3H/3G/Blot_Input_anti-GFP-Annotated.pdf
- __MACOSX/EMBOR-2024-59287-SourceDataForFigure3C,3G,3H/3G/._Blot_Input_anti-GFP-Annotated.pdf
- EMBOR-2024-59287-SourceDataForFigure3C,3G,3H/3G/._Blot_Input_anti-GFP-Annotated.pdf
- EMBOR-2024-59287-SourceDataForFigure3C,3G,3H/3G/Blot_IP_anti-MOSPD2_Merged.tif
- __MACOSX/EMBOR-2024-59287-SourceDataForFigure3C,3G,3H/3G/._Blot_IP_anti-MOSPD2_Merged.tif
- EMBOR-2024-59287-SourceDataForFigure3C,3G,3H/3G/._Blot_IP_anti-MOSPD2_Merged.tif
- EMBOR-2024-59287-SourceDataForFigure3C,3G,3H/3G/Blot_IP_anti-MOSPD2_Annotated.pdf
- __MACOSX/EMBOR-2024-59287-SourceDataForFigure3C,3G,3H/3G/._Blot_IP_anti-MOSPD2_Annotated.pdf
- EMBOR-2024-59287-SourceDataForFigure3C,3G,3H/3G/._Blot_IP_anti-MOSPD2_Annotated.pdf
- EMBOR-2024-59287-SourceDataForFigure3C,3G,3H/3G/Blot_IP_anti-MOSPD2.tif
- __MACOSX/EMBOR-2024-59287-SourceDataForFigure3C,3G,3H/3G/._Blot_IP_anti-MOSPD2.tif
- EMBOR-2024-59287-SourceDataForFigure3C,3G,3H/3G/._Blot_IP_anti-MOSPD2.tif
- EMBOR-2024-59287-SourceDataForFigure3C,3G,3H/3G/Blot_IP_anti-VAPB.tif
- __MACOSX/EMBOR-2024-59287-SourceDataForFigure3C,3G,3H/3G/._Blot_IP_anti-VAPB.tif
- EMBOR-2024-59287-SourceDataForFigure3C,3G,3H/3G/._Blot_IP_anti-VAPB.tif
- EMBOR-2024-59287-SourceDataForFigure3C,3G,3H/3G/Blot_Input_anti-MOSPD2-Annotated.pdf
- __MACOSX/EMBOR-2024-59287-SourceDataForFigure3C,3G,3H/3G/._Blot_Input_anti-MOSPD2-Annotated.pdf
- EMBOR-2024-59287-SourceDataForFigure3C,3G,3H/3G/._Blot_Input_anti-MOSPD2-Annotated.pdf
- EMBOR-2024-59287-SourceDataForFigure3C,3G,3H/3G/Blot_Input_anti-MOSPD2-Merged.tif
- EMBOR-2024-59287-SourceDataForFigure3C,3G,3H/3G/Blot_Input_anti-GFP-Marker.tif
- __MACOSX/EMBOR-2024-59287-SourceDataForFigure3C,3G,3H/3G/._Blot_Input_anti-GFP-Marker.tif
- EMBOR-2024-59287-SourceDataForFigure3C,3G,3H/3G/._Blot_Input_anti-GFP-Marker.tif
- EMBOR-2024-59287-SourceDataForFigure3C,3G,3H/3G/Blot_IP_anti-VAPB_annotated.pdf
- __MACOSX/EMBOR-2024-59287-SourceDataForFigure3C,3G,3H/3G/._Blot_IP_anti-VAPB_annotated.pdf
- EMBOR-2024-59287-SourceDataForFigure3C,3G,3H/3G/._Blot_IP_anti-VAPB_annotated.pdf
- EMBOR-2024-59287-SourceDataForFigure3C,3G,3H/3G/Blot_Input_anti-GFP-Merged.tif
- EMBOR-2024-59287-SourceDataForFigure3C,3G,3H/3G/Blot_IP_anti-MOSPD2-Marker.tif
- __MACOSX/EMBOR-2024-59287-SourceDataForFigure3C,3G,3H/3G/._Blot_IP_anti-MOSPD2-Marker.tif
- EMBOR-2024-59287-SourceDataForFigure3C,3G,3H/3G/._Blot_IP_anti-MOSPD2-Marker.tif
- EMBOR-2024-59287-SourceDataForFigure3C,3G,3H/3G/Blot_IP_anti-GFP.tif
- __MACOSX/EMBOR-2024-59287-SourceDataForFigure3C,3G,3H/3G/._Blot_IP_anti-GFP.tif
- EMBOR-2024-59287-SourceDataForFigure3C,3G,3H/3G/._Blot_IP_anti-GFP.tif
- EMBOR-2024-59287-SourceDataForFigure3C,3G,3H/3G/Blot_Input_anti-VAPB-.tif
- __MACOSX/EMBOR-2024-59287-SourceDataForFigure3C,3G,3H/3G/._Blot_Input_anti-VAPB-.tif
- EMBOR-2024-59287-SourceDataForFigure3C,3G,3H/3G/._Blot_Input_anti-VAPB-.tif
- EMBOR-2024-59287-SourceDataForFigure3C,3G,3H/3G/Blot_IP_anti-VAPB-marker.tif
- __MACOSX/EMBOR-2024-59287-SourceDataForFigure3C,3G,3H/3G/._Blot_IP_anti-VAPB-marker.tif
- EMBOR-2024-59287-SourceDataForFigure3C,3G,3H/3G/._Blot_IP_anti-VAPB-marker.tif
- EMBOR-2024-59287-SourceDataForFigure3C,3G,3H/3G/Blot_IP_anti-VAPB-Merged.tif
- EMBOR-2024-59287-SourceDataForFigure3C,3G,3H/3G/Blot_Input_anti-VAPB-Merged.tif
- EMBOR-2024-59287-SourceDataForFigure3C,3G,3H/3G/READ ME_Data processing and presentation.docx
- __MACOSX/EMBOR-2024-59287-SourceDataForFigure3C,3G,3H/3G/._READ ME_Data processing and presentation.docx
- EMBOR-2024-59287-SourceDataForFigure3C,3G,3H/3G/._READ ME_Data processing and presentation.docx
- EMBOR-2024-59287-SourceDataForFigure3C,3G,3H/3G/Blot_Input_anti-MOSPD2-Marker.tif
- __MACOSX/EMBOR-2024-59287-SourceDataForFigure3C,3G,3H/3G/._Blot_Input_anti-MOSPD2-Marker.tif
- EMBOR-2024-59287-SourceDataForFigure3C,3G,3H/3G/._Blot_Input_anti-MOSPD2-Marker.tif
- EMBOR-2024-59287-SourceDataForFigure3C,3G,3H/3H/Blot_Input_anti-GFP-Merged.tif
- __MACOSX/EMBOR-2024-59287-SourceDataForFigure3C,3G,3H/3H/._Blot_Input_anti-GFP-Merged.tif
- EMBOR-2024-59287-SourceDataForFigure3C,3G,3H/3H/._Blot_Input_anti-GFP-Merged.tif
- EMBOR-2024-59287-SourceDataForFigure3C,3G,3H/3H/Blot_IP_Anti-GFP-Merged.tif
- __MACOSX/EMBOR-2024-59287-SourceDataForFigure3C,3G,3H/3H/._Blot_IP_Anti-GFP-Merged.tif
- EMBOR-2024-59287-SourceDataForFigure3C,3G,3H/3H/._Blot_IP_Anti-GFP-Merged.tif
- EMBOR-2024-59287-SourceDataForFigure3C,3G,3H/3H/Blot_IP_Anti-GFP-Annotated.pdf
- __MACOSX/EMBOR-2024-59287-SourceDataForFigure3C,3G,3H/3H/._Blot_IP_Anti-GFP-Annotated.pdf
- EMBOR-2024-59287-SourceDataForFigure3C,3G,3H/3H/._Blot_IP_Anti-GFP-Annotated.pdf
- EMBOR-2024-59287-SourceDataForFigure3C,3G,3H/3H/Blot_IP_anti-VAPA-Marker.tif
- __MACOSX/EMBOR-2024-59287-SourceDataForFigure3C,3G,3H/3H/._Blot_IP_anti-VAPA-Marker.tif
- EMBOR-2024-59287-SourceDataForFigure3C,3G,3H/3H/._Blot_IP_anti-VAPA-Marker.tif
- EMBOR-2024-59287-SourceDataForFigure3C,3G,3H/3H/Blot_IP_anti-VAPA-Annotated.pdf
- __MACOSX/EMBOR-2024-59287-SourceDataForFigure3C,3G,3H/3H/._Blot_IP_anti-VAPA-Annotated.pdf
- EMBOR-2024-59287-SourceDataForFigure3C,3G,3H/3H/._Blot_IP_anti-VAPA-Annotated.pdf
- EMBOR-2024-59287-SourceDataForFigure3C,3G,3H/3H/Blot_IP_anti-VAPA-Merged.tif
- __MACOSX/EMBOR-2024-59287-SourceDataForFigure3C,3G,3H/3H/._Blot_IP_anti-VAPA-Merged.tif
- EMBOR-2024-59287-SourceDataForFigure3C,3G,3H/3H/._Blot_IP_anti-VAPA-Merged.tif
- EMBOR-2024-59287-SourceDataForFigure3C,3G,3H/3H/Blot_Input_anti-GFP-Marker.tif
- __MACOSX/EMBOR-2024-59287-SourceDataForFigure3C,3G,3H/3H/._Blot_Input_anti-GFP-Marker.tif
- EMBOR-2024-59287-SourceDataForFigure3C,3G,3H/3H/._Blot_Input_anti-GFP-Marker.tif
- EMBOR-2024-59287-SourceDataForFigure3C,3G,3H/3H/Blot_Input_anti-GFP.tif
- __MACOSX/EMBOR-2024-59287-SourceDataForFigure3C,3G,3H/3H/._Blot_Input_anti-GFP.tif
- EMBOR-2024-59287-SourceDataForFigure3C,3G,3H/3H/._Blot_Input_anti-GFP.tif
- EMBOR-2024-59287-SourceDataForFigure3C,3G,3H/3H/Blot_IP_Anti-GFP.tif
- __MACOSX/EMBOR-2024-59287-SourceDataForFigure3C,3G,3H/3H/._Blot_IP_Anti-GFP.tif
- EMBOR-2024-59287-SourceDataForFigure3C,3G,3H/3H/._Blot_IP_Anti-GFP.tif
- EMBOR-2024-59287-SourceDataForFigure3C,3G,3H/3H/READ ME_Data processing and presentation.docx
- __MACOSX/EMBOR-2024-59287-SourceDataForFigure3C,3G,3H/3H/._READ ME_Data processing and presentation.docx
- EMBOR-2024-59287-SourceDataForFigure3C,3G,3H/3H/._READ ME_Data processing and presentation.docx
- EMBOR-2024-59287-SourceDataForFigure3C,3G,3H/3H/Blot_Input_anti-VAPA-Annotated.pdf
- __MACOSX/EMBOR-2024-59287-SourceDataForFigure3C,3G,3H/3H/._Blot_Input_anti-VAPA-Annotated.pdf
- EMBOR-2024-59287-SourceDataForFigure3C,3G,3H/3H/._Blot_Input_anti-VAPA-Annotated.pdf
- EMBOR-2024-59287-SourceDataForFigure3C,3G,3H/3H/Blot_IP_Anti-GFP-Marker.tif
- EMBOR-2024-59287-SourceDataForFigure3C,3G,3H/3H/Blot_IP_anti-VAPA.tif
- __MACOSX/EMBOR-2024-59287-SourceDataForFigure3C,3G,3H/3H/._Blot_IP_anti-VAPA.tif
- EMBOR-2024-59287-SourceDataForFigure3C,3G,3H/3H/._Blot_IP_anti-VAPA.tif
- EMBOR-2024-59287-SourceDataForFigure3C,3G,3H/3H/Blot_Input_anti-VAPA.tif
- __MACOSX/EMBOR-2024-59287-SourceDataForFigure3C,3G,3H/3H/._Blot_Input_anti-VAPA.tif
- EMBOR-2024-59287-SourceDataForFigure3C,3G,3H/3H/._Blot_Input_anti-VAPA.tif
- EMBOR-2024-59287-SourceDataForFigure3C,3G,3H/3H/Blot_Input_anti-VAPA-Merged.tif
- __MACOSX/EMBOR-2024-59287-SourceDataForFigure3C,3G,3H/3H/._Blot_Input_anti-VAPA-Merged.tif
- EMBOR-2024-59287-SourceDataForFigure3C,3G,3H/3H/._Blot_Input_anti-VAPA-Merged.tif
- EMBOR-2024-59287-SourceDataForFigure3C,3G,3H/3H/Blot_Input_anti-VAPA-Marker.tif
- EMBOR-2024-59287-SourceDataForFigure3C,3G,3H/3H/Blot_Input_anti-GFP-Annotated.pdf
- __MACOSX/EMBOR-2024-59287-SourceDataForFigure3C,3G,3H/3H/._Blot_Input_anti-GFP-Annotated.pdf
- EMBOR-2024-59287-SourceDataForFigure3C,3G,3H/3H/._Blot_Input_anti-GFP-Annotated.pdf
