# Supplementary material for: A novel bacterial effector protein mediates ER-LD membrane contacts to regulate host lipid droplets
Source: EMBO Rep. 2024 Sep 27;25(12):11. doi: 10.1038/s44319-024-00266-8 (PMC11624262; doi:10.1038/s44319-024-00266-8)
Supplement: Supplementary file 3 — Source data Fig. 5 [file 44319_2024_266_MOESM3_ESM.zip]

Archive with 11 entries (9 files):
- EMBOR-2024-59287-SourceDataForFigure5B/
- EMBOR-2024-59287-SourceDataForFigure5B/5B/
- EMBOR-2024-59287-SourceDataForFigure5B/5B/TEM analysis data.xlsx
- __MACOSX/EMBOR-2024-59287-SourceDataForFigure5B/5B/._TEM analysis data.xlsx
- EMBOR-2024-59287-SourceDataForFigure5B/5B/._TEM analysis data.xlsx
- EMBOR-2024-59287-SourceDataForFigure5B/5B/TEM analysis data.prism
- __MACOSX/EMBOR-2024-59287-SourceDataForFigure5B/5B/._TEM analysis data.prism
- EMBOR-2024-59287-SourceDataForFigure5B/5B/._TEM analysis data.prism
- EMBOR-2024-59287-SourceDataForFigure5B/5B/Percentage of LD perimeter covered by ER.tif
- __MACOSX/EMBOR-2024-59287-SourceDataForFigure5B/5B/._Percentage of LD perimeter covered by ER.tif
- EMBOR-2024-59287-SourceDataForFigure5B/5B/._Percentage of LD perimeter covered by ER.tif
