# Supplementary material for: A novel bacterial effector protein mediates ER-LD membrane contacts to regulate host lipid droplets
Source: EMBO Rep. 2024 Sep 27;25(12):11. doi: 10.1038/s44319-024-00266-8 (PMC11624262; doi:10.1038/s44319-024-00266-8)
Supplement: Supplementary file 3 — Source data Fig. 5 [file 44319_2024_266_MOESM3_ESM.zip › EMBOR-2024-59287-SourceDataForFigure5B/5B/TEM analysis data.xlsx]

## Sheet: ReadMe
LD perimeter and ER length that is close (<40 nm) to LD surface was measured using ImageJ
% of ER in contact with LD was calculated using formula (% of LD surface covered with ER = length of ER/perimeter of LD)

## Sheet: TEM data
Uninfected	Coxiella-infected
0	36
8.15	0
10.18	35.28
10.43	18.61
25.6	28.25
0	30.71
11.22	29.16
29.43	14.48
0	0
0	0
42.38	22.49
33.64	18.65
0	17.98
7.86	26.61
20.32	18.64
0	25.77
23.56	21.02
13.86	20.72
0	33.66
21.87	15.38
29.12	0
13.91	22.27
22.96	39.15
0	35.86
15.32	35.98
20.87	40.48
0	26.54
15.75	23.77
10.61	27.28
16.88	38.3
	0
