# Supplementary material for: A novel bacterial effector protein mediates ER-LD membrane contacts to regulate host lipid droplets
Source: EMBO Rep. 2024 Sep 27;25(12):11. doi: 10.1038/s44319-024-00266-8 (PMC11624262; doi:10.1038/s44319-024-00266-8)
Supplement: Supplementary file 4 — Source data Fig. 7 [file 44319_2024_266_MOESM4_ESM.zip]

Archive with 21 entries (18 files):
- EMBOR-2024-59287-SourceDataForFigure7A,7B/
- EMBOR-2024-59287-SourceDataForFigure7A,7B/7A/
- EMBOR-2024-59287-SourceDataForFigure7A,7B/7B/
- EMBOR-2024-59287-SourceDataForFigure7A,7B/7A/EMBOR-2024-59287_NumericalData_SourceFigure_LDnumber.tif
- __MACOSX/EMBOR-2024-59287-SourceDataForFigure7A,7B/7A/._EMBOR-2024-59287_NumericalData_SourceFigure_LDnumber.tif
- EMBOR-2024-59287-SourceDataForFigure7A,7B/7A/._EMBOR-2024-59287_NumericalData_SourceFigure_LDnumber.tif
- EMBOR-2024-59287-SourceDataForFigure7A,7B/7A/EMBOR-2024-59287_NumericalData_SourceDataFor_LDnumber.prism
- __MACOSX/EMBOR-2024-59287-SourceDataForFigure7A,7B/7A/._EMBOR-2024-59287_NumericalData_SourceDataFor_LDnumber.prism
- EMBOR-2024-59287-SourceDataForFigure7A,7B/7A/._EMBOR-2024-59287_NumericalData_SourceDataFor_LDnumber.prism
- EMBOR-2024-59287-SourceDataForFigure7A,7B/7A/EMBOR-2024-59287_NumericalData_SourceDataFor_LDnumber.prism.xlsx
- __MACOSX/EMBOR-2024-59287-SourceDataForFigure7A,7B/7A/._EMBOR-2024-59287_NumericalData_SourceDataFor_LDnumber.prism.xlsx
- EMBOR-2024-59287-SourceDataForFigure7A,7B/7A/._EMBOR-2024-59287_NumericalData_SourceDataFor_LDnumber.prism.xlsx
- EMBOR-2024-59287-SourceDataForFigure7A,7B/7B/EMBOR-2024-59287_NumericalData_SourceDataFor_LDsize.xlsx
- __MACOSX/EMBOR-2024-59287-SourceDataForFigure7A,7B/7B/._EMBOR-2024-59287_NumericalData_SourceDataFor_LDsize.xlsx
- EMBOR-2024-59287-SourceDataForFigure7A,7B/7B/._EMBOR-2024-59287_NumericalData_SourceDataFor_LDsize.xlsx
- EMBOR-2024-59287-SourceDataForFigure7A,7B/7B/EMBOR-2024-59287_NumericalData_Sourcefigure_LDsize.tif
- __MACOSX/EMBOR-2024-59287-SourceDataForFigure7A,7B/7B/._EMBOR-2024-59287_NumericalData_Sourcefigure_LDsize.tif
- EMBOR-2024-59287-SourceDataForFigure7A,7B/7B/._EMBOR-2024-59287_NumericalData_Sourcefigure_LDsize.tif
- EMBOR-2024-59287-SourceDataForFigure7A,7B/7B/EMBOR-2024-59287_NumericalData_SourceDataFor_LDsize.prism
- __MACOSX/EMBOR-2024-59287-SourceDataForFigure7A,7B/7B/._EMBOR-2024-59287_NumericalData_SourceDataFor_LDsize.prism
- EMBOR-2024-59287-SourceDataForFigure7A,7B/7B/._EMBOR-2024-59287_NumericalData_SourceDataFor_LDsize.prism
