# Supplementary material for: A novel bacterial effector protein mediates ER-LD membrane contacts to regulate host lipid droplets
Source: EMBO Rep. 2024 Sep 27;25(12):11. doi: 10.1038/s44319-024-00266-8 (PMC11624262; doi:10.1038/s44319-024-00266-8)
Supplement: Supplementary file 4 — Source data Fig. 7 [file 44319_2024_266_MOESM4_ESM.zip › EMBOR-2024-59287-SourceDataForFigure7A,7B/7A/EMBOR-2024-59287_NumericalData_SourceDataFor_LDnumber.prism.xlsx]

## Sheet: Read_Me
LD numer per cell measurement in EPF1 and EPF1 mutant expressing cells
Number of LDs per cell was manually counted using LD signal in the Z-stack images. Nikon Imaging software (NIS elements Ar software) was used for LD number measurement.

## Sheet: LD number Experiment#1
GFP	CbEPF1-GFP	CbEPF1-F1mt-GFP	CbEPF1-F2mt-GFP	CbEPF1-F3mt-GFP
14	1	27	4	47
1	23	2	31	12
4	36	29	12	36
1	31	52	31	15
1	33	30	24	8
3	17	20	36	3
23	57	22	59	9
1	48	40	20	15
3	49	34	24	6
25	18	30	15	57
8	13	28	21	25
14	25	28	32	8
8	29	34	41	2
	39	14	20	6
	17	9	16	19
	13	22	14	6
	42	30
	16
	38

## Sheet: LD number Experiment#2
GFP	CbEPF1-GFP	CbEPF1-F1mt-GFP	CbEPF1-F2mt-GFP	CbEPF1-F3mt-GFP
17	29	36	24	1
1	1	26	21	3
3	20	33	51	25
2	38	25	23	33
28	30	12	14	24
8	11	24	27	23
4	7	13	31	30
9	33	17		54
1	9			29
	20

## Sheet: LD number Experiment#3
GFP	CbEPF1-GFP	CbEPF1-F1mt-GFP	CbEPF1-F2mt-GFP	CbEPF1-F3mt-GFP
26	16	34	30	21
36	18	29	35	15
5	43	22	28	13
11	29	19	32	8
11	17	17	15	25
34	12	25	17	20
18	31	35	18	14
23	59	68	28	9
5	61	7	3	25
6	19	21	48	30
27	24	40	51	19
2	49	3	25	10
1		33	53	38
27		9	56	27
8		58	28	14
12		26	46	16
14		31	40	20
		44	16	53
		27	17	59
		42	39
		66	20
			24
			23
			45
			30

## Sheet: Combined data for graph
GFP	CbEPF1-GFP	CbEPF1-F1mt-GFP	CbEPF1-F2mt-GFP	CbEPF1-F3mt-GFP
14	1	27	4	47
1	23	2	31	12
4	36	29	12	36
1	31	52	31	15
1	33	30	24	8
3	17	20	36	3
23	57	22	59	9
1	48	40	20	15
3	49	34	24	6
25	18	30	15	57
8	13	28	21	25
14	25	28	32	8
8	29	34	41	2
	39	14	20	6
	17	9	16	19
	13	22	14	6
	42	30
	16
	38
17	29	36	24	1
1	1	26	21	3
3	20	33	51	25
2	38	25	23	33
28	30	12	14	24
8	11	24	27	23
4	7	13	31	30
9	33	17		54
1	9			29
	20
26	16	34	30	21
36	18	29	35	15
5	43	22	28	13
11	29	19	32	8
11	17	17	15	25
34	12	25	17	20
18	31	35	18	14
23	59	68	28	9
5	61	7	3	25
6	19	21	48	30
27	24	40	51	19
2	49	3	25	10
1		33	53	38
27		9	56	27
8		58	28	14
12		26	46	16
14		31	40	20
		44	16	53
		27	17	59
		42	39
		66	20
			24
			23
			45
			30
