# Supplementary material for: A novel bacterial effector protein mediates ER-LD membrane contacts to regulate host lipid droplets
Source: EMBO Rep. 2024 Sep 27;25(12):11. doi: 10.1038/s44319-024-00266-8 (PMC11624262; doi:10.1038/s44319-024-00266-8)
Supplement: Supplementary file 4 — Source data Fig. 7 [file 44319_2024_266_MOESM4_ESM.zip › EMBOR-2024-59287-SourceDataForFigure7A,7B/7B/EMBOR-2024-59287_NumericalData_SourceDataFor_LDsize.xlsx]

## Sheet: Experiment Details
Figure 7B
LD sizes (in diameter) were measured manually using Nikon imaging software (Nikon Elements Ar) software.
Experiment was replicated three times

## Sheet: Experiment#1
LD diameter							Number of Cells used in the analysis
GFP	CbEPF1-GFP	CbEPF1-F1mt-GFP	CbEPF1-F2mt-GFP	CbEPF1-F3mt-GFP			GFP	CbEPF1-GFP	CbEPF1-F1mt-GFP	CbEPF1-F2mt-GFP	CbEPF1-F3mt-GFP
0.68	0.71	0.69	0.89	0.67			4	5	3	4	4
0.61	0.68	0.75	1.02	0.55
0.63	0.66	0.91	1.03	0.43
0.57	0.54	0.75	0.81	0.42
0.67	0.58	0.92	0.99	0.88
0.7	0.6	0.59	0.81	0.82
0.76	0.58	0.8	0.85	0.74
0.54	0.63	0.7	0.63	0.74
0.59	0.69	0.71	0.6	0.66
0.61	0.65	0.63	0.55	0.63
0.61	0.64	0.65	0.86	0.57
0.58	0.81	0.57	1.12	0.65
0.56	0.72	0.75	0.94	0.58
0.6	0.7	0.76	0.63	0.56
0.43	0.79	0.83	0.68	0.56
0.55	0.72	0.79	0.88	0.5
0.51	0.61	0.86	0.81	0.5
0.47	0.66	0.79	0.78	0.63
0.53	0.71	0.95	0.71	0.64
0.46	0.77	0.73	0.83	0.79
0.44	0.86	0.92	0.8	0.59
0.65	0.89	0.94	0.69	0.53
0.44	0.66	0.6	0.85	0.55
0.53	0.68	0.85	0.88	0.59
0.44	0.8	0.99	0.72	0.73
0.51	0.63	0.77	0.89	0.39
0.53	0.8	0.64	0.8	0.42
0.56	0.78	0.69	0.73	0.46
0.47	0.74	0.66	0.78	0.42
0.45	0.78	0.76	0.82	0.42
0.48	1.1	0.7	0.82	0.39
0.6	1.01	0.68	0.88	0.5
0.58	0.78	0.73	0.86	0.46
0.68	0.95	0.51	0.95	0.48
0.56	0.93	0.67	0.86	0.43
0.47	0.79	0.99	0.95	0.38
0.64	0.62	0.71	0.9	0.5
0.61	0.65	0.83	0.88	0.43
0.53	0.71	1.15	0.76	0.4
0.55	0.64	1.14	0.84	0.39
0.84	0.56	0.76	0.84	0.48
0.56	0.69	0.69	0.82	0.51
0.72	0.97	0.63	0.72	0.54
0.55	0.78	0.66	0.76	0.57
0.59	0.73	0.73	1.02	0.49
0.61	0.84	0.72	0.68	0.51
0.59	0.76	0.68	0.71	0.55
0.77	0.83	0.69	0.79	0.52
0.64	0.7	0.67	0.67	0.58
0.65	0.7	0.75	0.58	0.72
0.71	0.87			0.63
0.73	0.75			0.48
0.75	0.73			0.59
0.7	0.71			0.63
0.78	0.63			0.58
0.7	0.69			0.59
0.71	0.87			0.5
0.56	0.69			0.44
0.48	0.79			0.46
0.55	0.92			0.45

## Sheet: Experiment#2
LD diameter							Number of Cells used in the analysis
GFP	CbEPF1-GFP	CbEPF1-F1mt-GFP	CbEPF1-F2mt-GFP	CbEPF1-F3mt-GFP			GFP	CbEPF1-GFP	CbEPF1-F1mt-GFP	CbEPF1-F2mt-GFP	CbEPF1-F3mt-GFP
0.81	0.96	0.75	1.01	1.06			2	3	3	3	3
0.8	0.8	0.71	1.11	0.86
0.75	0.97	0.78	1.03	0.96
0.74	0.85	0.68	0.8	0.84
0.89	1.03	0.69	0.96	0.81
0.76	1.14	0.77	0.98	0.85
0.75	1.11	0.65	1.08	0.91
0.84	0.94	0.77	0.97	0.81
0.55	0.99	0.71	0.94	1.52
0.89	0.96	0.69	0.85	0.87
0.62	0.98	0.89	0.74	0.76
1.07	1.05	0.9	0.77	0.7
0.68	1.28	0.79	0.68	0.62
0.69	1.03	0.9	0.67	0.5
0.79	1.05	0.9	0.68	0.64
0.77	0.98	0.97	0.88	0.64
0.73	0.84	0.86	0.89	0.56
0.8	0.99	1.03	0.89	0.41
0.75	0.81	0.91	0.8	0.44
0.65	0.98	0.74	0.79	0.79
0.63	0.8	0.95	0.86	0.58
0.63	0.76	0.85	1.16	0.72
0.62	0.9	0.85	1.12	0.65
0.69	0.87	0.99	1.04	0.64
0.65	1.05	0.83	1.34	0.81
0.77	1.33	0.95	0.95	0.69
0.56	1.06	0.99	0.94	0.82
0.62	1.14	0.93	0.99	0.55
0.67	1	1.06	0.87	0.64
0.69	1.16	0.93	1.08	0.58

## Sheet: Experiment#3
LD diameter							Number of Cells used in the analysis
GFP	CbEPF1-GFP	CbEPF1-F1mt-GFP	CbEPF1-F2mt-GFP	CbEPF1-F3mt-GFP			GFP	CbEPF1-GFP	CbEPF1-F1mt-GFP	CbEPF1-F2mt-GFP	CbEPF1-F3mt-GFP
0.97	1.04	0.78	1.09	0.9			7	9	9	9	7
0.72	0.96	0.88	1.39	0.7
0.87	0.67	1.03	1.19	0.91
0.81	1.34	0.87	0.87	0.89
0.68	1.23	0.92	1.14	1.22
0.64	1.02	1.23	1.3	0.83
0.8	0.76	1.3	0.86	0.6
0.78	0.89	0.84	1.15	0.58
0.76	0.88	1.01	0.93	0.91
0.93	1.07	0.81	0.89	0.75
0.75	0.89	0.79	0.79	0.55
0.71	0.97	0.84	0.81	0.72
0.66	1.37	0.99	0.58	0.93
0.72	0.75	1.03	1.04	0.86
0.82	0.97	1.04	0.62	0.63
0.7	0.99	1.07	0.7	0.51
0.96	0.65	1.01	1.01	0.6
1.03	0.66	0.95	1.12	0.47
0.62	1.08	0.81	1.06	0.43
0.78	0.84	0.86	1	0.56
1.16	0.75	1.26	1.03	1.01
1.46	0.67	0.96	1.13	0.93
1.58	0.76	1.15	1.13	0.97
1.41	1	1.04	1.16	0.71
0.86	0.55	0.77	1.1	1
0.97	0.55	1.38	1.17	0.68
0.95	0.84	1.12	1.19	0.75
0.73	0.79	0.95	0.9	0.97
0.79	1.02	0.86	1.13	0.7
0.81	0.83	0.99	1.76	1.12
0.86	0.79	1.14	1.14	0.82
0.91	0.83	0.94	1.14	0.55
1	0.82	1.3	1.04	0.57
0.59	0.96	0.85	1.24	1.14
0.66	0.76	0.96	0.94	0.66
0.96	0.97	1.06	1.06	0.44
0.68	0.86	0.99	1.14	0.55
0.62	0.86	1.07	1.31	0.82
0.55	0.67	0.95	1.04	0.72
1.29	0.67	1.02	1.24	0.37
0.99	0.86	1.32	0.95	1.4
1.08	0.94	1.72	0.89	0.96
0.8	1.05	1.36	0.93	1.1
0.82	0.98	0.94	1.01	1.32
0.63	1.37	1.25	0.81	0.84
0.73	1.2	1.2	1.16	1.07
0.56	0.69	1.22	0.85	1.35
0.85	1.64	1.21	0.77	0.64
0.79	1.81	1.06	0.82	0.6
0.56	0.96	1.17	0.95	0.7
0.59	1.16	1	0.91	0.51
0.72	1.02	1.05	1.02	0.8
0.56	1.16	1.04	0.85	1.17
0.65	0.81	1.65	1.15	1.22
0.81	1.03	1.33	0.48	1.17
0.55	1.08	1.38	1.12	0.61
0.66	1.01	0.87	1.02	0.92
0.68	1.14	0.84	1.27	0.74
0.73	1	1.76	0.64	0.6
0.75	0.84	0.67	0.91	1.15
0.97	1.08	1.12	1.16	0.65
0.78	1.06	0.94	0.86	0.64
0.69	1.05	0.67	0.68	0.67
0.78	0.97	0.65	0.68	0.62
0.81	0.79	1.16	0.92	0.67
0.81	0.88	0.97	1.29	0.5
0.74	0.78	0.9	0.74	0.48
0.77	1.05	0.9	0.61	0.59
0.62	1.23	0.92	0.77	0.72
0.79	0.85	0.67	0.76	0.77
0.79	0.74	0.62	0.65	0.66
0.75	0.87	0.8	0.73	0.46
0.8	0.83	0.8	0.81	0.59
0.87	0.84	0.82	0.71	0.62
0.67	0.77	0.7	0.73	0.92
0.7	0.73	0.75	0.87	1.03
0.67	0.9	0.66	1.1	0.94
0.58	0.77	0.74	0.77	0.81
0.62	0.76	0.51	1.06	0.85
0.56	0.65	0.57	0.89	0.69
1.05	1.3	0.88	0.79	0.86
0.68	0.98	1.06	1.06	2.05
0.89	0.87	1.29	1.12	0.63
0.98	1.19	1.54	0.69	0.6
0.59	0.94	1.16	0.99	0.65
0.8	0.8	1.13	0.94	0.79
0.71	0.77	0.8	0.89	0.53
0.72	0.81	0.67	1.15	0.64
0.67	0.87	0.75	0.76	0.73
0.79	0.81	0.73	0.83	1.01
0.55	0.95	0.75	0.74	0.81
0.71	0.95	0.91	0.83	0.91
0.77	0.68	0.91	0.6	0.55
0.76	0.82	0.76	1.16	0.42
0.88	0.88	0.79	0.86	0.55
0.94	0.9	0.91	1.05	0.65
0.59	0.67	1.14	0.94	0.78
0.57	0.76	0.78	1.16	0.64
0.51	1.13	0.64	1.23	0.49
0.67	1.57	1.05	1.2	0.57
0.67	0.89	1.15	0.77	0.83
0.55	0.79	1.12	1.22	0.46
0.53	0.83	1.47	1.22	0.66
0.61	1.13	0.99	0.9	0.69
0.69	1.5	0.78	0.88	0.57
0.66	1.09	1.28	0.98	0.53
0.55	0.82	1.08	1.13	0.49
0.62	1.14	1.08	1.04	0.63
0.6	0.75	0.74	0.98	0.64
0.79	1.18	0.86	1.13	0.88
0.53	0.99	0.68	1.2	0.48
0.86	1.06	0.73	1.11	0.62
0.6	1.08	0.66	1	0.54
0.39	0.96	1.25	1.06	0.62
0.57	0.95	0.8	1.29	0.66
0.5	1.13	0.79	1.1	0.52
0.61	1	0.74	1.06	0.86
0.62	1.14	0.72	0.92	0.58
0.64	0.71	0.74	0.93	0.67
0.56	1.19	0.71	0.89	0.74
0.79	0.77	0.95	0.9	0.7
0.7	0.81	0.93	0.88	0.95
0.96	0.71	0.69	0.81	0.81
0.77	0.83	0.93	0.81	0.59
0.75	0.94	0.99	0.85	0.67
0.69	1.19	0.65	1.13	0.82
0.61	0.67	0.67	1.13	0.65
0.63	0.81	0.7	1.02	0.5
0.83	0.82	0.68	1.03	0.68
0.67	0.89	0.77	1.03	0.66
0.76	0.58	0.62	0.98	0.77
0.61	0.78	0.59	1.01	0.66
0.5	0.74	0.53	0.91	0.38
0.76	0.63	0.83	0.78	0.95
0.69	0.74	0.76	0.86	0.83
0.76	0.52	0.42	0.65	0.73
0.75	1.19	0.55	0.91	0.35
0.79	0.76	0.65	0.9	0.54
0.7	0.94	0.55	1.12	0.67
0.55	0.77	0.49	1.08	0.72
	1.05	0.79	0.57
	1.16	1.02	0.7
	1	0.87	0.58
	1.12	1.22	0.71
	1.32	0.95	0.61
	1.03	0.92	0.93
	1.2	1.03	0.94
	1.08	0.94	0.64
	0.98	0.91	0.77
	0.9	0.89	0.72
	1.19	0.88	0.98
	1.23	0.92	0.67
	0.66	0.73	0.77
	1.26	0.95	1.04
	1.03	0.87	1.01
	1.05	0.84	0.92
	1.03	0.86	1.08
	0.84	0.82	0.76
	0.57	0.85	1.02
	0.72	1.13	0.73
	1.18	1.21	0.75
	0.72	1.07	1.08
	1.48	1.04	1
	1.09	1.01	0.76
	1.1	0.92	0.88
	0.88	0.96	0.97
	0.98	0.8	1.04
	0.93	0.84	1.18
	1.22	0.9	1.01
	0.74	0.78	0.9
	0.61	1.04	1.07
	0.56	0.77	1.08
	0.82	0.9	0.85
	1.15	1.16	1.18
	0.66	0.83	1
	0.54	0.9	0.95
	0.82	1.09	0.94
	1.06	0.97	0.84
	0.83	1.12	1.05
	0.63	0.92	1.06

## Sheet: Compiled Data
LD diameter							Number of Cells used in the analysis
GFP	CbEPF1-GFP	CbEPF1-F1mt-GFP	CbEPF1-F2mt-GFP	CbEPF1-F3mt-GFP			GFP	CbEPF1-GFP	CbEPF1-F1mt-GFP	CbEPF1-F2mt-GFP	CbEPF1-F3mt-GFP
0.97	1.04	0.78	1.09	0.9			13	17	15	16	14
0.72	0.96	0.88	1.39	0.7
0.87	0.67	1.03	1.19	0.91
0.81	1.34	0.87	0.87	0.89
0.68	1.23	0.92	1.14	1.22
0.64	1.02	1.23	1.3	0.83
0.8	0.76	1.3	0.86	0.6
0.78	0.89	0.84	1.15	0.58
0.76	0.88	1.01	0.93	0.91
0.93	1.07	0.81	0.89	0.75
0.75	0.89	0.79	0.79	0.55
0.71	0.97	0.84	0.81	0.72
0.66	1.37	0.99	0.58	0.93
0.72	0.75	1.03	1.04	0.86
0.82	0.97	1.04	0.62	0.63
0.7	0.99	1.07	0.7	0.51
0.96	0.65	1.01	1.01	0.6
1.03	0.66	0.95	1.12	0.47
0.62	1.08	0.81	1.06	0.43
0.78	0.84	0.86	1	0.56
1.16	0.75	1.26	1.03	1.01
1.46	0.67	0.96	1.13	0.93
1.58	0.76	1.15	1.13	0.97
1.41	1	1.04	1.16	0.71
0.86	0.55	0.77	1.1	1
0.97	0.55	1.38	1.17	0.68
0.95	0.84	1.12	1.19	0.75
0.73	0.79	0.95	0.9	0.97
0.79	1.02	0.86	1.13	0.7
0.81	0.83	0.99	1.76	1.12
0.86	0.79	1.14	1.14	0.82
0.91	0.83	0.94	1.14	0.55
1	0.82	1.3	1.04	0.57
0.59	0.96	0.85	1.24	1.14
0.66	0.76	0.96	0.94	0.66
0.96	0.97	1.06	1.06	0.44
0.68	0.86	0.99	1.14	0.55
0.62	0.86	1.07	1.31	0.82
0.55	0.67	0.95	1.04	0.72
1.29	0.67	1.02	1.24	0.37
0.99	0.86	1.32	0.95	1.4
1.08	0.94	1.72	0.89	0.96
0.8	1.05	1.36	0.93	1.1
0.82	0.98	0.94	1.01	1.32
0.63	1.37	1.25	0.81	0.84
0.73	1.2	1.2	1.16	1.07
0.56	0.69	1.22	0.85	1.35
0.85	1.64	1.21	0.77	0.64
0.79	1.81	1.06	0.82	0.6
0.56	0.96	1.17	0.95	0.7
0.59	1.16	1	0.91	0.51
0.72	1.02	1.05	1.02	0.8
0.56	1.16	1.04	0.85	1.17
0.65	0.81	1.65	1.15	1.22
0.81	1.03	1.33	0.48	1.17
0.55	1.08	1.38	1.12	0.61
0.66	1.01	0.87	1.02	0.92
0.68	1.14	0.84	1.27	0.74
0.73	1	1.76	0.64	0.6
0.75	0.84	0.67	0.91	1.15
0.97	1.08	1.12	1.16	0.65
0.78	1.06	0.94	0.86	0.64
0.69	1.05	0.67	0.68	0.67
0.78	0.97	0.65	0.68	0.62
0.81	0.79	1.16	0.92	0.67
0.81	0.88	0.97	1.29	0.5
0.74	0.78	0.9	0.74	0.48
0.77	1.05	0.9	0.61	0.59
0.62	1.23	0.92	0.77	0.72
0.79	0.85	0.67	0.76	0.77
0.79	0.74	0.62	0.65	0.66
0.75	0.87	0.8	0.73	0.46
0.8	0.83	0.8	0.81	0.59
0.87	0.84	0.82	0.71	0.62
0.67	0.77	0.7	0.73	0.92
0.7	0.73	0.75	0.87	1.03
0.67	0.9	0.66	1.1	0.94
0.58	0.77	0.74	0.77	0.81
0.62	0.76	0.51	1.06	0.85
0.56	0.65	0.57	0.89	0.69
1.05	1.3	0.88	0.79	0.86
0.68	0.98	1.06	1.06	2.05
0.89	0.87	1.29	1.12	0.63
0.98	1.19	1.54	0.69	0.6
0.59	0.94	1.16	0.99	0.65
0.8	0.8	1.13	0.94	0.79
0.71	0.77	0.8	0.89	0.53
0.72	0.81	0.67	1.15	0.64
0.67	0.87	0.75	0.76	0.73
0.79	0.81	0.73	0.83	1.01
0.55	0.95	0.75	0.74	0.81
0.71	0.95	0.91	0.83	0.91
0.77	0.68	0.91	0.6	0.55
0.76	0.82	0.76	1.16	0.42
0.88	0.88	0.79	0.86	0.55
0.94	0.9	0.91	1.05	0.65
0.59	0.67	1.14	0.94	0.78
0.57	0.76	0.78	1.16	0.64
0.51	1.13	0.64	1.23	0.49
0.67	1.57	1.05	1.2	0.57
0.67	0.89	1.15	0.77	0.83
0.55	0.79	1.12	1.22	0.46
0.53	0.83	1.47	1.22	0.66
0.61	1.13	0.99	0.9	0.69
0.69	1.5	0.78	0.88	0.57
0.66	1.09	1.28	0.98	0.53
0.55	0.82	1.08	1.13	0.49
0.62	1.14	1.08	1.04	0.63
0.6	0.75	0.74	0.98	0.64
0.79	1.18	0.86	1.13	0.88
0.53	0.99	0.68	1.2	0.48
0.86	1.06	0.73	1.11	0.62
0.6	1.08	0.66	1	0.54
0.39	0.96	1.25	1.06	0.62
0.57	0.95	0.8	1.29	0.66
0.5	1.13	0.79	1.1	0.52
0.61	1	0.74	1.06	0.86
0.62	1.14	0.72	0.92	0.58
0.64	0.71	0.74	0.93	0.67
0.56	1.19	0.71	0.89	0.74
0.79	0.77	0.95	0.9	0.7
0.7	0.81	0.93	0.88	0.95
0.96	0.71	0.69	0.81	0.81
0.77	0.83	0.93	0.81	0.59
0.75	0.94	0.99	0.85	0.67
0.69	1.19	0.65	1.13	0.82
0.61	0.67	0.67	1.13	0.65
0.63	0.81	0.7	1.02	0.5
0.83	0.82	0.68	1.03	0.68
0.67	0.89	0.77	1.03	0.66
0.76	0.58	0.62	0.98	0.77
0.61	0.78	0.59	1.01	0.66
0.5	0.74	0.53	0.91	0.38
0.76	0.63	0.83	0.78	0.95
0.69	0.74	0.76	0.86	0.83
0.76	0.52	0.42	0.65	0.73
0.75	1.19	0.55	0.91	0.35
0.79	0.76	0.65	0.9	0.54
0.7	0.94	0.55	1.12	0.67
0.55	0.77	0.49	1.08	0.72
	1.05	0.79	0.57
	1.16	1.02	0.7
	1	0.87	0.58
	1.12	1.22	0.71
	1.32	0.95	0.61
	1.03	0.92	0.93
	1.2	1.03	0.94
	1.08	0.94	0.64
	0.98	0.91	0.77
	0.9	0.89	0.72
	1.19	0.88	0.98
	1.23	0.92	0.67
	0.66	0.73	0.77
	1.26	0.95	1.04
	1.03	0.87	1.01
	1.05	0.84	0.92
	1.03	0.86	1.08
	0.84	0.82	0.76
	0.57	0.85	1.02
	0.72	1.13	0.73
	1.18	1.21	0.75
	0.72	1.07	1.08
	1.48	1.04	1
	1.09	1.01	0.76
	1.1	0.92	0.88
	0.88	0.96	0.97
	0.98	0.8	1.04
	0.93	0.84	1.18
	1.22	0.9	1.01
	0.74	0.78	0.9
	0.61	1.04	1.07
	0.56	0.77	1.08
	0.82	0.9	0.85
	1.15	1.16	1.18
	0.66	0.83	1
	0.54	0.9	0.95
	0.82	1.09	0.94
	1.06	0.97	0.84
	0.83	1.12	1.05
	0.63	0.92	1.06
0.81	0.96	0.75	1.01	1.06
0.8	0.8	0.71	1.11	0.86
0.75	0.97	0.78	1.03	0.96
0.74	0.85	0.68	0.8	0.84
0.89	1.03	0.69	0.96	0.81
0.76	1.14	0.77	0.98	0.85
0.75	1.11	0.65	1.08	0.91
0.84	0.94	0.77	0.97	0.81
0.55	0.99	0.71	0.94	1.52
0.89	0.96	0.69	0.85	0.87
0.62	0.98	0.89	0.74	0.76
1.07	1.05	0.9	0.77	0.7
0.68	1.28	0.79	0.68	0.62
0.69	1.03	0.9	0.67	0.5
0.79	1.05	0.9	0.68	0.64
0.77	0.98	0.97	0.88	0.64
0.73	0.84	0.86	0.89	0.56
0.8	0.99	1.03	0.89	0.41
0.75	0.81	0.91	0.8	0.44
0.65	0.98	0.74	0.79	0.79
0.63	0.8	0.95	0.86	0.58
0.63	0.76	0.85	1.16	0.72
0.62	0.9	0.85	1.12	0.65
0.69	0.87	0.99	1.04	0.64
0.65	1.05	0.83	1.34	0.81
0.77	1.33	0.95	0.95	0.69
0.56	1.06	0.99	0.94	0.82
0.62	1.14	0.93	0.99	0.55
0.67	1	1.06	0.87	0.64
0.69	1.16	0.93	1.08	0.58
0.68	0.71	0.69	0.89	0.67
0.61	0.68	0.75	1.02	0.55
0.63	0.66	0.91	1.03	0.43
0.57	0.54	0.75	0.81	0.42
0.67	0.58	0.92	0.99	0.88
0.7	0.6	0.59	0.81	0.82
0.76	0.58	0.8	0.85	0.74
0.54	0.63	0.7	0.63	0.74
0.59	0.69	0.71	0.6	0.66
0.61	0.65	0.63	0.55	0.63
0.61	0.64	0.65	0.86	0.57
0.58	0.81	0.57	1.12	0.65
0.56	0.72	0.75	0.94	0.58
0.6	0.7	0.76	0.63	0.56
0.43	0.79	0.83	0.68	0.56
0.55	0.72	0.79	0.88	0.5
0.51	0.61	0.86	0.81	0.5
0.47	0.66	0.79	0.78	0.63
0.53	0.71	0.95	0.71	0.64
0.46	0.77	0.73	0.83	0.79
0.44	0.86	0.92	0.8	0.59
0.65	0.89	0.94	0.69	0.53
0.44	0.66	0.6	0.85	0.55
0.53	0.68	0.85	0.88	0.59
0.44	0.8	0.99	0.72	0.73
0.51	0.63	0.77	0.89	0.39
0.53	0.8	0.64	0.8	0.42
0.56	0.78	0.69	0.73	0.46
0.47	0.74	0.66	0.78	0.42
0.45	0.78	0.76	0.82	0.42
0.48	1.1	0.7	0.82	0.39
0.6	1.01	0.68	0.88	0.5
0.58	0.78	0.73	0.86	0.46
0.68	0.95	0.51	0.95	0.48
0.56	0.93	0.67	0.86	0.43
0.47	0.79	0.99	0.95	0.38
0.64	0.62	0.71	0.9	0.5
0.61	0.65	0.83	0.88	0.43
0.53	0.71	1.15	0.76	0.4
0.55	0.64	1.14	0.84	0.39
0.84	0.56	0.76	0.84	0.48
0.56	0.69	0.69	0.82	0.51
0.72	0.97	0.63	0.72	0.54
0.55	0.78	0.66	0.76	0.57
0.59	0.73	0.73	1.02	0.49
0.61	0.84	0.72	0.68	0.51
0.59	0.76	0.68	0.71	0.55
0.77	0.83	0.69	0.79	0.52
0.64	0.7	0.67	0.67	0.58
0.65	0.7	0.75	0.58	0.72
0.71	0.87			0.63
0.73	0.75			0.48
0.75	0.73			0.59
0.7	0.71			0.63
0.78	0.63			0.58
0.7	0.69			0.59
0.71	0.87			0.5
0.56	0.69			0.44
0.48	0.79			0.46
0.55	0.92			0.45
